# Supplementary material for: Contrasting Impacts of Ubiquitin Overexpression on Arabidopsis Growth and Development
Source: Plants (Basel). 2024 May 28;13(11):1485. doi: 10.3390/plants13111485 (PMC11174952; doi:10.3390/plants13111485)
Supplement: Supplementary file 1 [file plants-13-01485-s001.zip]

Archive with 1 entries (1 files):
- plants-2992166-supplementary.pdf
